# Supplementary material for: Efficient differentiation of human pluripotent stem cells into skeletal muscle cells by combining RNA-based MYOD1-expression and POU5F1-silencing
Source: Sci Rep. 2018 Jan 19;8:1189. doi: 10.1038/s41598-017-19114-y (PMC5775307; doi:10.1038/s41598-017-19114-y)
Supplement: Supplementary file 4 — Supplementary Table S1 [file 41598_2017_19114_MOESM4_ESM.xlsx]

## Sheet: Sheet1
Supplementary Table S1. Upregulated genes in synMYOD1 treated cells
AC005082.1
AC006449.1
AC096677.1
AC132192.1
ACBD4
ACTA2
ACTC1
ADAM12
ADAP2
ADCYAP1R1
AKR1C1
AL035252.1
AL590235.1
ALPK2
AMOT
ANGPTL2
ANKRD1
ANTXR2
ARHGAP29
ARSD
ASGR1
ATG9B
ATP1A2
ATP2A1
ATP5EP2
BAI1
BARX1
BCDIN3D
BTG2
C1RL
C6orf15
C6orf47
C7orf25
C7orf63
C9orf24
CCDC92
CDH11
CDH15
CDKN2A
CDKN2B
CDNF
CDX2
CEACAM21
CER1
CHKB-CPT1B
CHRNA1
CHRND
CLSTN2
CLYBL
COL5A1
COLEC12
CORO6
CORO7-PAM16
CREB3L1
CRIP1
CSGALNACT1
CSH1
CST1
CTD-3105H18.16
CTHRC1
CXCL14
CXCR4
DCDC2
DES
DKK1
DKK2
DNAH17
DNAJC25-GNG10
EFNA1
EMP1
EOMES
EVX1
EYA1
EYA2
F13A1
FAM13C
FAM159B
FAM167A
FAM47E
FBN1
FBXL17
FES
FILIP1L
FLRT3
FNDC5
FOXD1
FZD1
GADD45G
GDF1
GLRX
GPATCH11
GPM6A
GPR126
GPR157
GRAP2
GREB1L
GREM1
GSC
GXYLT2
HAND1
HECW2
HEY1
HOMEZ
HOXB2
IDS
IER5L
IFIT2
IGF2
IGFBP3
IGFBP5
IGFBP7
IL11
IL18BP
IL6ST
IMMP1L
INHBE
IP6K3
ITGA5
ITGA8
JSRP1
KB-1507C5.2
KCTD7
KIAA0895
KIAA1658
KLHL41
KRT17
LEAP2
LIN7B
LIX1L
LOX
LOXL4
LPAR1
LPCAT2
LSMEM1
LYPD1
MAMDC2
MAMLD1
MAP1A
MAP3K7CL
MAST4
MCHR1
MCOLN3
MDFIC
MIXL1
MOXD1
MSRB3
MSX1
MSX2
MUM1L1
MYL1
MYL2
MYL4
MYLPF
MYOD1
NCAM1
NEB
NFIC
NKD1
NNMT
NOG
NOTUM
NPPB
NPY
NRCAM
NRL
NSUN3
NTNG1
OLFML2A
PAG1
PAPPA
PCDH10
PCDHGB7
PDGFD
PIBF1
PKNOX2
PLA2G2A
PLA2G4C
PLXNA2
PLXNB3
PMCH
PMF1-BGLAP
POU2F2
PROX1
PRR16
PRR5L
PRRG3
PRTG
PSORS1C1
PTCHD4
RAPSN
RASSF4
RASSF9
RBM14-RBM4
RBM24
RDH10
RHOBTB3
RNF152
RNF43
RP11-463D19.2
RP11-598P20.5
RP11-603J24.9
RP11-618P17.4
RP4-583P15.14
RTDR1
RUNX1
RUNX2
RYR1
S100P
SAMD10
SEMA3C
SEMA6C
SFXN3
SGCA
SGMS2
SH3BGR
SHISA2
SIM2
SIX1
SKAP2
SLC2A14
SLC38A6
SLC40A1
SLC41A2
SLC9C2
SLFN5
SMARCD3
SMYD1
SNAI2
SNCB
SP140
SP5
SSBP2
STAG3
STAMBPL1
SULF1
SYNE1
SYNPO2
SYS1-DBNDD2
SYTL5
T
TCEA3
TENM2
TENM4
TFAP2A
TFF3
TGFB2
TGFB3
TGIF2-C20orf24
TMEM144
TMEM169
TMPRSS11E
TNC
TNFAIP2
TNFRSF11B
TNFRSF19
TNNC2
TNNI1
TNNT1
TNNT2
TRIM55
TRIM72
TTC29
TVP23C-CDRT4
UQCR11
VAMP5
VIT
WHAMM
WIF1
WLS
WNT6
YAF2
ZEB1
ZEB2
ZNF521
ZNF547
ZNF584
ZNF668
ZNF703
ZNF800
ZRSR1
