# Supplementary material for: Efficient differentiation of human pluripotent stem cells into skeletal muscle cells by combining RNA-based MYOD1-expression and POU5F1-silencing
Source: Sci Rep. 2018 Jan 19;8:1189. doi: 10.1038/s41598-017-19114-y (PMC5775307; doi:10.1038/s41598-017-19114-y)
Supplement: Supplementary file 5 — Supplementary Table S2 [file 41598_2017_19114_MOESM5_ESM.xlsx]

## Sheet: Sheet1
Supplementary Table S2. Upregulated genes in the siPOU5F1/synMYOD1-treated cells
A2M
ABAT
ABCC6
ABCC9
ABI3BP
ABLIM3
AC003002.6
AC005544.1
AC018816.3
AC226150.4
ACADL
ACE
ACHE
ACKR3
ACOX2
ACOX3
ACTA1
ACTA2
ACTC1
ACTN2
ACVRL1
ADAM12
ADAMTS1
ADAMTS18
ADAMTS4
ADAMTS5
ADAMTS9
ADAMTSL1
ADAMTSL2
ADAMTSL5
ADAP2
ADAT3
ADC
ADCY6
ADORA1
ADPRHL1
AFAP1L1
AGAP2
AGAP5
AGT
AHNAK
AHR
AKAP6
AKR1C3
ALDH1A1
ALDH1A3
ALG9
ALPK2
ANK1
ANKRD1
ANKRD44
ANKRD53
ANKRD65
ANTXR2
ANXA1
AP001888.1
APBA1
APC2
APLNR
APOBEC2
AQP1
AQP3
ARHGAP10
ARHGAP19-SLIT1
ARHGAP24
ARHGAP6
ARHGAP9
ARHGEF17
ARHGEF37
ARHGEF38
ARID5B
ARPC4-TTLL3
ARPP21
ART3
ARX
ASB2
ASB4
ASB5
ATP2A1
ATP6V1G2
ATXN1
B3GALT2
B4GALNT3
BBS5
BCORL1
BEST3
BHLHE40
BHMT
BIN1
BMI1
BMP4
BRICD5
BTBD19
BTG2
BVES
C10orf11
C10orf54
C10orf71
C12orf39
C12orf68
C14orf80
C17orf96
C19orf57
C1QL4
C1QTNF5
C1orf105
C1orf145
C1orf228
C1orf95
C2
C2orf74
C3orf62
C5orf38
C5orf60
C6orf47
C7orf41
C7orf60
C8orf4
C8orf47
CA13
CA3
CA7
CACNA1S
CACNB1
CACNG1
CACNG4
CACNG6
CALML6
CAMK2A
CAMK2B
CAMK2D
CAMK2N1
CAP2
CAPN3
CAPN6
CASQ2
CASZ1
CATSPERG
CAV3
CBFA2T3
CBX8
CCDC102B
CCDC144NL
CCDC146
CCDC92
CCL2
CCNG2
CCNO
CD36
CD82
CD99
CD99L2
CDH11
CDH13
CDH15
CDH6
CDKL3
CDKN1A
CDKN1C
CDNF
CELA3A
CEND1
CEP112
CERKL
CFL2
CHI3L1
CHRD
CHRNA1
CHRNB1
CHRND
CHRNG
CHST1
CHST15
CHTF8
CITED1
CKM
CLCF1
CLCN5
CLCNKB
CLDN5
CLEC11A
CLEC19A
CLIC6
CLN3
CLSTN2
CMTM1
CMTM5
CMYA5
CNIH3
CNTFR
CNTN4
CNTN6
COL11A1
COL11A2
COL12A1
COL13A1
COL1A2
COL22A1
COL25A1
COL2A1
COL3A1
COL5A1
COL9A2
COLEC12
COLGALT2
COLQ
COMMD3
CORO6
CORO7
COX6A2
COX7A1
CPA1
CPA5
CPE
CPM
CPQ
CRABP2
CRB2
CRIP1
CRIP2
CRYAB
CRYBA1
CSDC2
CSF2RA
CSH1
CSH2
CSPG4
CSRP3
CST3
CTD-2192J16.22
CTD-2260A17.2
CTD-2600O9.1
CTF1
CTHRC1
CTIF
CTNNA3
CUEDC1
CXCL14
CXCR4
CXXC4
CXorf31
CXorf64
CYB5R1
CYP19A1
CYP1A1
CYP26A1
CYP26C1
CYP27A1
CYP46A1
CYSLTR1
CYTIP
DACH1
DACT3
DBH
DCAF8
DCLK2
DCN
DCX
DDIT4L
DEFB134
DEPTOR
DES
DGAT2
DGKH
DHRS7C
DIO2
DIO3
DKK1
DLC1
DLK1
DLL1
DLX3
DLX5
DLX6
DMPK
DMRTA2
DOCK11
DOCK8
DOK3
DOK7
DPYSL5
DRD4
DUSP1
DUSP10
DUSP13
DUSP15
DUSP18
DUSP26
DUSP27
DUSP8
DYSF
EBF4
EDN1
EDN3
EFHD1
EFNA1
EFNA3
EFNB2
EFS
EGFL8
EGFLAM
EHBP1L1
ELFN1
EMILIN2
EMP1
ENDOD1
ENO3
ENPP6
EPB41L3
EPHB3
EPSTI1
ERBB4
ERP27
EXD3
EXOC6
EYA1
EYA2
EYA4
F11R
F13A1
F2R
FAM110B
FAM134B
FAM13C
FAM159A
FAM178B
FAM181B
FAM20A
FAM210B
FAM214B
FAM222A
FAM229A
FAM43A
FAM47E
FAM65A
FAM65B
FAM78A
FAM89A
FAM89B
FATE1
FBLN7
FBN2
FBRS
FBXL2
FBXL22
FBXO32
FEM1A
FEZF1
FGF1
FGF5
FGF8
FGFBP2
FGFRL1
FHOD3
FIBIN
FILIP1
FILIP1L
FITM1
FLNC
FLRT2
FLRT3
FLT3LG
FMOD
FN1
FNDC5
FOLR1
FOSL2
FOXC1
FOXD4
FOXE3
FOXG1
FOXO6
FOXP4
FP15737
FRMD3
FRS3
FRZB
FST
FXYD1
FXYD3
FXYD4
FZD1
FZD8
FZD9
GAD1
GADD45G
GAL3ST4
GALT
GAMT
GAS1
GATA3
GATM
GDF6
GDPD3
GFRA1
GJA5
GJD2
GJD4
GLIPR2
GLIS3
GMPR
GNB3
GP1BB
GPBAR1
GPR123
GPR133
GPR153
GPSM1
GREB1L
GREM1
GRHL3
GRIK3
GRK4
GRK5
GSTT2
H1F0
HAND1
HAPLN1
HAS2
HBEGF
HBQ1
HCRT
HES4
HES6
HEY1
HFE2
HHAT
HHATL
HHEX
HHIP
HIST1H2AK
HIST1H2BG
HIST1H3E
HIST2H2BE
HIST3H2BB
HMX3
HOPX
HOXB1
HRC
HS6ST2
HSD11B1L
HSPB1
HSPB2
HSPB2-C11orf52
HSPB3
HSPB7
HTRA1
HUNK
HYI
ID1
ID2
ID4
IDS
IER5L
IFI6
IGDCC4
IGF2
IGFBP3
IGFBP5
IGFBP7
IGJ
IGSF11
IGSF22
IL11
IL11RA
IL17B
IL17D
IL20RA
IL32
ILDR2
INHA
INPP4B
IP6K3
IRF2BP2
IRX1
IRX3
IRX5
ISL1
ITFG3
ITGA11
ITGA4
ITGB1BP2
ITGB6
ITIH4
IZUMO4
JAG1
JAG2
JAM2
JPH2
JSRP1
KANK3
KBTBD4
KCNC3
KCNE1L
KCNF1
KCNH2
KCNJ13
KCNJ4
KCTD21
KDM6B
KIAA0247
KIAA0391
KIAA1161
KIF26B
KIFAP3
KISS1
KLF2
KLF5
KLHL14
KLHL30
KLHL31
KLHL40
KLHL41
KREMEN1
KREMEN2
KRT17
LAYN
LDB3
LDLRAD4
LEF1
LETM2
LGALS1
LGI1
LGI4
LHX2
LHX5
LIMCH1
LIMS2
LIMS3L
LIX1
LIX1L
LMNA
LMO1
LMO2
LMOD1
LMOD3
LMX1B
LNPEP
LOXL1
LOXL3
LOXL4
LRFN3
LRMP
LRP2
LRRC17
LRRC24
LRRC39
LRRC48
LRRC4B
LRRN1
LRRN4CL
LRRTM1
LRTM1
LSAMP
LTBP2
LTC4S
LUM
LURAP1L
LYPD1
LZTS1
MAB21L2
MAF
MAGEL2
MAMDC2
MAMLD1
MAP1A
MAP1LC3A
MAP1LC3C
MAP3K7CL
MAP6
MAPK15
MAPRE3
MAST4
MB
MBNL2
MCOLN3
MDK
ME3
MECOM
MEF2C
MEGF9
MEIS1
MEIS2
METTL24
MFAP5
MGAT2
MGLL
MICAL2
MIR3654
MIXL1
MLLT3
MMP11
MMRN1
MN1
MOK
MORC4
MRAS
MRPS17
MSC
MSRB3
MSTN
MSX1
MSX2
MTSS1L
MTUS2
MUM1L1
MURC
MUSK
MUSTN1
MVB12B
MXRA7
MXRA8
MYADML2
MYBPC1
MYBPH
MYBPHL
MYF6
MYH3
MYH6
MYH7
MYH7B
MYH8
MYL1
MYL2
MYL3
MYL4
MYL5
MYL6B
MYLPF
MYO18B
MYO5B
MYOD1
MYOF
MYOG
MYOM1
MYOM3
MYOT
MYOZ2
MYPN
NAA60
NANOS1
NAV3
NBPF10
NBPF15
NCALD
NCAM1
NDUFA7
NDUFB8
NEB
NEBL
NECAB3
NEDD9
NEFM
NES
NEURL
NEXN
NGFR
NKAIN4
NLRP1
NNAT
NNMT
NOG
NOL3
NOS2
NOTUM
NPNT
NPPB
NR2F1
NR2F2
NR3C2
NRBP2
NRTN
NTF4
NTN1
OLFM3
OLFML2A
OTX1
P4HA2
P4HA3
PABPC5
PACSIN1
PAGR1
PALLD
PALM2
PALMD
PAMR1
PARP15
PAX6
PBLD
PBXIP1
PCBP4
PCDH7
PCDHGA3
PCDHGB6
PCDHGB7
PCDHGC3
PCDHGC4
PCGF5
PDE3A
PDE4C
PDE4D
PDE4DIP
PDGFC
PDGFRA
PDLIM3
PDLIM4
PEG10
PGA3
PGA4
PGA5
PGF
PGM5
PHC2
PHF11
PHKG1
PI4K2A
PIK3R2
PITX1
PITX2
PITX3
PKIA
PKNOX2
PLA2G2A
PLAGL1
PLCE1
PLCXD2
PLEKHA2
PLVAP
PLXNA2
PMF1-BGLAP
PMFBP1
PON1
POU2F2
PPAPDC3
PPFIA4
PPP1R27
PPP1R3C
PPP1R3F
PPP1R42
PPP2R5B
PPP5D1
PRADC1
PRDM1
PRDM6
PRKG1
PROB1
PROS1
PRPH
PRR16
PRRT4
PRRX1
PRSS22
PRTG
PRUNE2
PSMA1
PSMA2
PTPRM
PURA
PVALB
RAB40B
RAG1
RAI1
RAI2
RAMP1
RAPGEF1
RAPSN
RASD1
RASSF4
RBFOX1
RBL1
RBM14-RBM4
RBM20
RBM24
RBP1
RCSD1
REEP1
RFTN1
RFTN2
RHOBTB3
RILPL1
RIMS4
RIN2
RNF103
RNF180
RNF207
RP11-1055B8.6
RP11-1055B8.7
RP11-159G9.5
RP11-210M15.2
RP11-383H13.1
RP11-41O4.1
RP11-500M8.7
RP11-613M10.8
RP11-770J1.5
RP11-831H9.11
RP11-89K11.1
RPRM
RSPH4A
RSPO3
RUNX1
RUSC2
RXRG
RYR1
S100A2
S100A4
S100A6
SAMD11
SCD5
SCGB3A1
SCT
SCUBE2
SCUBE3
SCXA
SDHD
SDK1
SEC31B
SELPLG
SEMA3C
SEMA3D
SEMA3E
SEMA6D
SERP2
SERPINB8
SERPINB9
SETD7
SFRP4
SFXN3
SGCA
SGCD
SGCG
SH3PXD2A
SHANK1
SHC2
SHD
SHISA2
SHPK
SIRT2
SIRT4
SIX1
SIX2
SIX3
SKIDA1
SLC25A10
SLC25A45
SLC46A3
SLC6A12
SLC6A13
SLC6A16
SLC8A1
SLC8A3
SLN
SMAD9
SMARCD3
SMOC1
SMPD1
SMPX
SMTNL1
SMTNL2
SMYD1
SNTB1
SNURF
SOAT1
SOGA3
SOHLH2
SORBS2
SOX21
SOX6
SOX8
SP5
SP6
SP8
SPAG6
SPARCL1
SPATA18
SPDYA
SPHK1
SPOCK2
SPON2
SPSB1
SPTLC3
SRCIN1
SRL
SRPK3
SSBP2
SSPN
ST3GAL5
ST8SIA2
STAC3
STAP1
STARD13
STARD9
STOM
STS
SULF1
SV2C
SYNC
SYNE1
SYNPO
SYNPO2
SYNPO2L
SYPL2
SYS1-DBNDD2
SYTL3
SYTL5
TACSTD2
TAL2
TANC2
TAP2
TBX1
TBX15
TBX2
TBX3
TCAP
TCEA3
TCEAL1
TCEAL7
TCP10L
TCTEX1D1
TDO2
TET2
TFAP2A
TFAP2C
TFF3
TGFB2
TGFB3
THBS3
THRB
THSD7A
TIFA
TIMM10B
TIMP2
TM9SF1
TMBIM4
TMC7
TMCC2
TMCC3
TMEM119
TMEM132C
TMEM139
TMEM184A
TMEM190
TMEM255A
TMEM255B
TMEM38A
TMEM38B
TMEM54
TMEM56
TMEM88
TMEM88B
TMEM8C
TMOD1
TNC
TNFRSF11B
TNFRSF19
TNFSF4
TNNC1
TNNC2
TNNI1
TNNI2
TNNT1
TNNT2
TNNT3
TOM1L2
TP53INP1
TP53INP2
TP63
TPM2
TPPP3
TRIM54
TRIM55
TRIM63
TRIM7
TRIM72
TRPA1
TRPV4
TSPAN11
TSPAN7
TSPAN9
TTC3
TTN
TUBB3
TUBB6
TXLNB
UGT3A1
UNC45B
UQCR11
USP2
UTS2R
VAMP5
VASH1
VEGFC
VGLL1
VGLL2
VIM
VPS37B
VSTM2L
VSTM4
WDR78
WFIKKN1
WLS
WNT10A
WNT2B
WNT4
WNT5A
XIRP1
XIRP2
ZADH2
ZBTB47
ZCCHC24
ZDHHC1
ZEB1
ZEB2
ZFP41
ZMYM6
ZNF177
ZNF286A
ZNF385B
ZNF436
ZNF471
ZNF497
ZNF503
ZNF516
ZNF688
ZNF703
ZNF704
ZNF747
ZNF763
