# Supplementary material for: Efficient differentiation of human pluripotent stem cells into skeletal muscle cells by combining RNA-based MYOD1-expression and POU5F1-silencing
Source: Sci Rep. 2018 Jan 19;8:1189. doi: 10.1038/s41598-017-19114-y (PMC5775307; doi:10.1038/s41598-017-19114-y)
Supplement: Supplementary file 6 — Supplementary Table S3 [file 41598_2017_19114_MOESM6_ESM.xlsx]

## Sheet: Sheet1
Supplementary Table S3. Myogenesis-related genes which were highly upregulated in siPOU5F1/synMYOD1-treated cells
Gene Symbol	Gene Name
ACHE	acetylcholinesterase (Cartwright blood group)
ACTA1	actin, alpha 1, skeletal muscle
ACTA2	actin, alpha 2, smooth muscle, aorta
ACTC1	actin, alpha, cardiac muscle 1
ACTN2	actinin alpha 2
ADAM12	ADAM metallopeptidase domain 12
AHNAK	AHNAK nucleoprotein
AKAP6	A-kinase anchoring protein 6
ANK1	ankyrin 1
ANKRD1	ankyrin repeat domain 1
APOBEC2	apolipoprotein B mRNA editing enzyme catalytic subunit 2
ATP2A1	ATPase sarcoplasmic/endoplasmic reticulum Ca2+ transporting 1
BMP4	bone morphogenetic protein 4
CA3	carbonic anhydrase 3
CACNA1S	calcium voltage-gated channel subunit alpha1 S
CAPN6	calpain 6
CASQ2	calsequestrin 2
CASZ1	castor zinc finger 1
CAV3	caveolin 3
CD36	CD36 molecule
CDKN1A	cyclin dependent kinase inhibitor 1A
CHRNG	cholinergic receptor nicotinic gamma subunit
CKM	creatine kinase, M-type
COL12A1	collagen type XII alpha 1 chain
CRYAB	crystallin alpha B
CSRP3	cysteine and glycine rich protein 3
CXCR4	C-X-C motif chemokine receptor 4
DES	desmin
DLK1	delta like non-canonical Notch ligand 1
DLX5	distal-less homeobox 5
FBXL22	F-box and leucine rich repeat protein 22
FST	follistatin
FXYD1	FXYD domain containing ion transport regulator 1
GATA3	GATA binding protein 3
GJA5	gap junction protein alpha 5
GJD4	gap junction protein delta 4
HRC	histidine rich calcium binding protein
IGF2	insulin like growth factor 2
IGFBP3	insulin like growth factor binding protein 3
IGFBP5	insulin like growth factor binding protein 5
JAG1	jagged 1
JPH2	junctophilin 2
KCNH2	potassium voltage-gated channel subfamily H member 2
KLHL40	kelch like family member 40
KLHL41	kelch like family member 41
LDB3	LIM domain binding 3
LMOD3	leiomodin 3
LUM	lumican
MB	myoglobin
MBNL2	muscleblind like splicing regulator 2
MEF2C	myocyte enhancer factor 2C
MSC	musculin
MSX2	msh homeobox 2
MUSK	muscle associated receptor tyrosine kinase
MYBPC1	myosin binding protein C, slow type
MYH3	myosin heavy chain 3
MYH7	myosin heavy chain 7
MYH8	myosin heavy chain 8
MYL1	myosin light chain 1
MYL3	myosin light chain 3
MYL4	myosin light chain 4
MYLPF	myosin light chain, phosphorylatable, fast skeletal muscle
MYOD1	myogenic differentiation 1
MYOF	myoferlin
MYOG	myogenin
MYOM1	myomesin 1
MYOM3	myomesin 3
MYOT	myotilin
MYOZ2	myozenin 2
MYPN	myopalladin
NEB	nebulin
NGFR	nerve growth factor receptor
NPNT	nephronectin
NR2F2	nuclear receptor subfamily 2 group F member 2
PAX6	paired box 6
PDGFC	platelet derived growth factor C
PDLIM3	PDZ and LIM domain 3
PGM5	phosphoglucomutase 5
PIK3R2	phosphoinositide-3-kinase regulatory subunit 2
PITX2	paired like homeodomain 2
PLCE1	phospholipase C epsilon 1
PVALB	parvalbumin
RAPSN	receptor associated protein of the synapse
RBM20	RNA binding motif protein 20
RXRG	retinoid X receptor gamma
SGCA	sarcoglycan alpha
SGCD	sarcoglycan delta
SGCG	sarcoglycan gamma
SIX1	SIX homeobox 1
SMPX	small muscle protein, X-linked
SMYD1	SET and MYND domain containing 1
SRL	sarcalumenin
SRPK3	SRSF protein kinase 3
STAC3	SH3 and cysteine rich domain 3
SYNPO2	synaptopodin 2
SYNPO2L	synaptopodin 2 like
SYPL2	synaptophysin like 2
TBX15	T-box 15
TCAP	titin-cap
TGFB2	transforming growth factor beta 2
TMEM38A	transmembrane protein 38A
TMOD1	tropomodulin 1
TNNC1	troponin C1, slow skeletal and cardiac type
TNNC2	troponin C2, fast skeletal type
TNNI1	troponin I1, slow skeletal type
TNNI2	troponin I2, fast skeletal type
TNNT1	troponin T1, slow skeletal type
TNNT2	troponin T2, cardiac type
TNNT3	troponin T3, fast skeletal type
TPM2	tropomyosin 2
TRIM55	tripartite motif containing 55
TRIM72	tripartite motif containing 72
TTN	titin
UTS2R	urotensin 2 receptor
WLS	wntless Wnt ligand secretion mediator
XIRP1	xin actin binding repeat containing 1
ZEB1	zinc finger E-box binding homeobox 1
