# Supplementary material for: Efficient differentiation of human pluripotent stem cells into skeletal muscle cells by combining RNA-based MYOD1-expression and POU5F1-silencing
Source: Sci Rep. 2018 Jan 19;8:1189. doi: 10.1038/s41598-017-19114-y (PMC5775307; doi:10.1038/s41598-017-19114-y)
Supplement: Supplementary file 7 — Supplementary Table S4 [file 41598_2017_19114_MOESM7_ESM.xlsx]

## Sheet: Sheet1
Supplementary Table S4. Upregulated genes of siPOU5F1 treatment that were also upregulated in the siPOU5F1/synMYOD1 treatment.
ABI3BP
AC226150.4
ACOX3
ACTA1
ACTA2
ACTC1
ADAMTS9
AHNAK
AHR
ANKRD1
ANKRD44
ANTXR2
ANXA1
ARHGEF17
ARHGEF38
BCORL1
BHLHE40
BMI1
BMP4
BRICD5
BTG2
C10orf11
C1QTNF5
C7orf60
C8orf4
CAMK2D
CAPN6
CASZ1
CCDC92
CD99
CDH13
CDH6
CDKN1A
CEP112
CLCF1
CMTM1
CNTFR
CNTN4
COL11A1
COL12A1
COL22A1
COL25A1
COL2A1
COL5A1
COL9A2
COLGALT2
COMMD3
COX7A1
CPE
CPM
CRABP2
CRYAB
CSF2RA
CTHRC1
CUEDC1
CXCL14
CXCR4
CXXC4
DACH1
DIO2
DKK1
DLC1
DLK1
DLX3
DLX5
DLX6
DRD4
DUSP10
EDN1
EFHD1
EFNA1
EFNB2
EHBP1L1
EMP1
EPHB3
EPSTI1
ERP27
FAM110B
FAM229A
FAM65A
FBLN7
FBN2
FBXL2
FEZF1
FGF1
FGF8
FGFRL1
FILIP1L
FLNC
FLRT2
FLRT3
FN1
FOLR1
FOSL2
FOXG1
FOXP4
FRZB
FST
FZD1
FZD8
GAD1
GAS1
GATA3
GDPD3
GFRA1
GREB1L
GREM1
GRHL3
GRK5
GSTT2
HAPLN1
HBEGF
HES4
HHAT
HHIP
HOPX
HUNK
ID1
ID4
IDS
IER5L
IGF2
IGFBP3
IGFBP5
IGFBP7
IL11
IL32
IRF2BP2
IRX1
ISL1
ITGA11
JAG1
JPH2
KCNC3
KCNJ13
KDM6B
KIAA0247
KLF5
KRT17
LAYN
LGI1
LHX2
LHX5
LIX1
LNPEP
LOXL1
LRP2
LRRC48
LTBP2
LYPD1
MAF
MAMDC2
MAP1A
MBNL2
ME3
MECOM
MEF2C
MEIS1
MEIS2
MFAP5
MICAL2
MN1
MORC4
MSRB3
MSX2
MXRA8
MYL4
MYOF
NCALD
NDUFA7
NEBL
NEDD9
NKAIN4
NOG
NOL3
NPNT
NPPB
NR2F2
NTN1
OLFM3
PALLD
PALM2
PAMR1
PAX6
PCDH7
PCGF5
PDE4D
PDGFC
PHC2
PITX2
PKNOX2
PLAGL1
PLEKHA2
PLVAP
PLXNA2
PRDM1
PROS1
PRRX1
PRSS22
PRTG
PTPRM
PURA
RAI1
RBM24
RFTN2
RHOBTB3
RIN2
RNF180
RP11-1055B8.7
RP11-159G9.5
RP11-500M8.7
RUSC2
SAMD11
SCD5
SCUBE3
SDK1
SEMA3C
SEMA3E
SERPINB8
SETD7
SFRP4
SIRT4
SIX3
SKIDA1
SLC8A1
SMOC1
SMTNL2
SOAT1
SORBS2
SOX6
SP6
SP8
SPATA18
SPSB1
SPTLC3
STARD9
STOM
SULF1
SYNPO
SYTL5
TACSTD2
TANC2
TBX3
TFAP2C
TGFB3
THBS3
THSD7A
TIMM10B
TIMP2
TMCC3
TMEM139
TMEM184A
TMEM54
TMEM88
TNC
TNFRSF19
TOM1L2
TP53INP1
TP53INP2
TSPAN11
VAMP5
VGLL1
VGLL2
VIM
VSTM2L
WLS
WNT4
WNT5A
ZEB2
ZNF385B
ZNF436
ZNF516
ZNF763
