# Supplementary material for: Efficient differentiation of human pluripotent stem cells into skeletal muscle cells by combining RNA-based MYOD1-expression and POU5F1-silencing
Source: Sci Rep. 2018 Jan 19;8:1189. doi: 10.1038/s41598-017-19114-y (PMC5775307; doi:10.1038/s41598-017-19114-y)
Supplement: Supplementary file 8 — Supplementary Table S5 [file 41598_2017_19114_MOESM8_ESM.xlsx]

## Sheet: Sheet1
qRT-PCR
	Forward	Reverse
GAPDH	GGTGGTCTCCTCTGACTTCAACA	GTGGTCGTTGAGGGCAATG
POU5F1	CTTGAATCCCGAATGGAAAGGG	GTGTATATCCCAGGGTGATCCTC
MYOG	GCCAGACTATCCCCTTCCTC	GAGGCCGCGTTATGATAAAA
MEF2C	AGGTCACCTGACATCCCAAG	GTTAGCCCTCCAACTCCACA
SIX1	TGTTTGCGCATAAAGGAATG	TGGGAAGGAAAATGCAAAAG
MYH3	GCATGAAGAAGCCAAGATCC	TCAGCTGCTCGATCTCTTCA
MYH8	GCTCCTCCACACCCAGAATA	TCTTCTGCATTGCGTGATTC
AFP	TGGGACCCGAACTTTCCA	GGCCACATCCAGGACTAGTTTC
COL1A1	CCTGGATGCCATCAAAGTCT	TCTTGTCCTTGGGGTTCTTG
COL2A1	TTTCCCAGGTCAAGATGGTC	CTTCAGCACCTGTCTCACCA
ChIP-PCR
	Forward	Reverse
POU5F1_pro1	AACATGCTTCGGAACAGGAG	TGGCAGACAGCAGAGAGATG
POU5F1_pro2	AATACCTGCCACAGGTCTGC	ACCAGGCCCCATAATCTACC
MEF2C_pro	CATGCTAAATTGCTGGGACA	TGGAAGGTCTTAAGGCACCA
MYOG_pro	ATGGATGGGAACACATTGGT	CAGGTTGGAGCTGATGGATT
